# Supplementary material for: Exposure assessment of radon in the drinking water supplies: a descriptive study in Palestine
Source: BMC Res Notes. 2012 Jan 13;5:29. doi: 10.1186/1756-0500-5-29 (PMC3292806; doi:10.1186/1756-0500-5-29)
Supplement: Additional file 1 — Wells and springs original data set in Bq/L used to perform the related analysis. The file shows the original calculations for the samples taken from each well and spring mentioned in the study and how the final calculations were derived. [file 1756-0500-5-29-S1.XLSX]

## Sheet: Sheet1
Sample Name		Date of Collection	Date of Analysis	C1	E1	C2	E2	C3	E3	C4	E4	Mean	S.D.	high value	low value	cholernated
EinAlAsal
	1	2010-11-27	2010-11-28	3.37778	1.73333	9.51852	2.68889	13.1481	3.11481	15.6667	3.37037	10.4074	5.33333	15.6667	3.37778	NO
	2	2010-11-27	2010-11-30	10.7037	2.83333	8	2.5	10.5556	2.81481	10.1481	2.77778	9.85185	1.24074	10.7037	8	NO
	3	2010-11-27	2010-11-30	9.55556	2.7037	10.1481	2.77778	10.5926	2.83333	9.85185	2.74074	10.037	0.444444	10.5926	9.55556	NO
Badan												10.0988	2.33951
	1	2010-11-27	2010-11-30	20.8148	3.85185	22.5926	4.03704	24.5556	4.18519	26.2593	4.33333	23.5556	2.33333	26.2593	21.037	NO
	2	2010-11-27	2010-11-30	23.3333	4.11111	23.7778	4.14815	24.8519	4.03704	22.2593	4.03704	23.5556	3.41481	24.8519	22.2593	NO
	3	2010-11-27	2010-11-30	21.4815	3.96296	24.0741	4.18519	21.7407	4	23.6296	4.25926	23.1481	1.84444	23.6296	21.4815	NO
Ras ElEIn												23.4198	2.53086
	1	2010-11-27	2010-12-01	3.52593	1.76296	4.59259	1.96667	4.59259	1.96667	4.2963	1.91111	4.25926	0.496296	4.59259	3.52593	NO
	2	2010-11-27	2010-12-02	3.52593	1.76296	4.14815	1.88519	3.85185	1.82963	3.85185	1.82963	3.85185	0.248889	4.14815	3.52593	NO
	3	2010-11-27	2010-12-04	1.47037	1.26667	2.95185	1.64815	2.95185	1.64815	1.77037	1.35926	2.28519	0.777778	2.95185	1.47037	NO
Ein Dafna												3.46543	0.507654
	1	2010-11-27	2010-12-01	2.93704	1.64074	2.21481	1.47778	2.93704	1.64815	3.69259	1.8	2.94815	0.603704	3.69259	2.21481	NO
	2	2010-11-27	2010-12-02	3.08519	1.67037	1.32963	1.22963	2.51111	1.54815	2.8037	1.61481	2.43333	0.77037	3.08519	1.32963	NO
	3	2010-11-27	2010-12-04	1.47037	1.26667	2.21481	1.47778	2.36296	1.51481	2.8037	1.61481	2.21111	0.555556	2.8037	1.47037	NO
Qaryoon												2.53086	0.64321
	1	2010-11-27	2010-12-01	5.33333	2.09259	5.48148	2.12593	6.37037	2.26667	5.92593	2.1963	5.77778	0.477778	6.37037	5.33333	YES
	2	2010-11-27	2010-12-02	4.88889	2.01852	4	1.85926	3.85185	1.82963	4.74074	2.0037	4.37037	0.525926	4.88889	3.85185	YES
	3	2010-11-27	2010-12-04	3.54444	1.77037	1.47778	1.31852	2.36296	1.51481	2.95185	1.64815	2.58519	0.881481	3.54444	1.47778	YES
Sabstya												4.24444	0.628395
	1	2010-11-27	2010-12-01	8	2.5	7.11111	2.37407	7.85185	2.25556	9.07407	2.63333	8	0.796296	9.07407	7.11111	NO
	2	2010-11-27	2010-12-04	4.40741	1.92963	4	1.85926	3.1	1.66667	4.44444	1.94074	4	0.622222	4.44444	3.1	NO
	3	2010-11-27	2010-12-04	3.81481	1.81852	3.85185	1.82963	4.2963	1.92222	4.44444	1.94074	4.11111	0.315185	4.44444	3.81481	NO
Audla												5.37037	0.577901
	1	2010-11-27	2010-12-01	1.62593	1.31852	2.97037	1.65926	3.26667	1.72222	3.56296	1.78148	2.85556	0.855556	3.56296	1.62593	NO
	2	2010-11-27	2010-12-04	2.64444	1.57407	1.77037	1.35926	2.21481	1.47778	1.91852	1.4	2.13704	0.385185	2.64444	1.77037	NO
	3	2010-11-27	2010-12-04	1.47037	1.26667	2.06667	1.44074	1.77037	1.35926	1.91852	1.4	1.80741	0.255556	2.06667	1.47037	NO
Faraa												2.26667	0.498765
	1	2010-11-27	2010-12-01	2.65926	1.58148	4.74074	2.0037	2.95185	1.64815	3.85185	1.84074	3.55556	0.948148	4.74074	2.65926	YES
	2	2010-11-27	2010-12-04	0.881481	1.07037	2.36296	1.51481	1.18148	1.18148	0.885185	1.07778	1.32963	0.703704	2.36296	0.881481	YES
	3	2010-11-27	2010-12-04	2.05556	1.42963	2.06667	1.44074	2.8037	1.61481	2.65926	1.58148	2.3963	0.392593	2.8037	2.05556	YES
Ein Beit Al Maa												2.42716	0.681481
	1	2010-11-27	2010-12-02	3.22963	1.7037	2.51111	1.54815	1.62593	1.31852	1.77037	1.35926	2.28519	0.740741	3.22963	1.62593	NO
	2	2010-11-27	2010-12-04	0.72963	1.00741	0.588889	0.951852	0.733333	1.01481	0.737037	1.01852	0.696296	0.0733333	0.737037	0.588889	NO
	3	2010-11-27	2010-12-04	1.32222	1.24074	1.62593	1.31852	1.18148	1.18148	1.47778	1.27407	1.4	0.191481	1.62593	1.18148	NO
												1.46049	0.335185
