# Supplementary material for: Exposure assessment of radon in the drinking water supplies: a descriptive study in Palestine
Source: BMC Res Notes. 2012 Jan 13;5:29. doi: 10.1186/1756-0500-5-29 (PMC3292806; doi:10.1186/1756-0500-5-29)
Supplement: Additional file 2 — Residential tap water original data set in Bq/L used to perform the related analysis. The file shows the original calculations for the samples taken from each residential tap water mentioned in the study and how the final calculations were derived. [file 1756-0500-5-29-S2.XLSX]

## Sheet: Sheet1
	Zone		Date of Collection	Date of Analysis	C1	E1	C2	E2	C3	E3	C4	E3	Mean	S.D.	high	low	# membres in the house	# reservoirs for the house
1	Dafna
		1	2010-12-07	2010-12-08	1.76296	1.35185	1.61481	1.31111	0.440741	0.881481	1.02963	1.12593	1.21111	0.603704	1.76296	0.440741	7	3
		2	2010-12-07	2010-12-08	1.02963	1.12593	1.02963	1.12593	1.47037	1.26667	1.17407	1.17407	1.17407	0.207778	1.47037	1.02963	6	2
		3	2010-12-07	2010-12-08	0.437037	0.877778	0.733333	1.01481	1.02963	1.12593	0.440741	0.881481	0.659259	0.281852	1.02963	0.437037	9	3
2	Ras ElEin												1.01481	0.364444
		1	2010-12-07	2010-12-08	0.437037	0.877778	0.881481	1.07037	1.02963	1.12593	1.17407	1.17407	0.881481	0.221852	1.17407	0.437037	8	3
		2	2010-12-07	2010-12-08	0.440741	0.881481	0.881481	1.07037	0.440741	0.881481	0.733333	1.01481	0.625926	0.203333	0.881481	0.440741	2	1
		3	2010-12-07	2010-12-08	1.17407	1.17407	0.881481	1.07037	0.588889	0.951852	1.62593	1.31852	1.06667	0.442222	1.62593	0.588889	6	2
3	Beit Elma												0.858025	0.289136
		1	2010-12-07	2010-12-08	1.61481	1.31111	2.8037	1.61481	2.06667	1.44074	1.77037	1.35926	2.06667	0.52963	2.8037	1.61481	7	8
		2	2010-12-08	2010-12-09	0.292222	1.01481	0.733333	1.01481	1.02963	1.12593	0.440741	0.881481	0.622222	0.326296	1.02963	0.292222	2	1
		3	2010-12-09	2010-12-09	0.588889	0.951852	0.293704	0.803704	0.733333	1.01481	0.293704	0.803704	0.477778	0.22037	0.733333	0.293704	10	3
4	Sumara												1.05556	0.358765
		1	2010-12-09	2010-12-09	0.437037	0.877778	0.733333	1.01481	1.02963	1.12593	1.02963	1.12593	0.807407	0.282222	1.02963	0.437037	6	2
		2	2010-12-12	2010-12-12	0.72963	1.00741	0.881481	1.07037	1.32222	1.22222	0.733333	1.01481	0.918519	0.278889	1.32222	0.72963
		3	2010-12-12	2010-12-12	1.17407	1.17407	0.588889	0.951852	0.440741	0.881481	0.147037	0.711111	0.588889	0.440741	1.17407	0.147037	7	3
5	Southern												0.771605	0.333951
		1	2010-12-12	2010-12-13	0.881481	1.07037	0.881481	1.07037	0.733333	1.01481	0.440741	0.881481	0.733333	0.207778	0.881481	0.440741	2	1
		2	2010-12-12	2010-12-13	0.72963	1.00741	0.588889	0.951852	0.733333	1.01481	0.440741	0.881481	0.622222	0.13963	0.733333	0.440741	7	3
		3	2010-12-12	2010-12-13	0.877778	1.06667	1.61481	1.31111	1.47037	1.26667	1.47037	1.26667	1.35926	0.327778	1.61481	0.877778	4	1
6	New RSV												0.904938	0.225062
		1	2010-12-14	2010-12-15	0.877778	1.06667	1.32222	1.22222	0.733333	1.01481	1.32222	1.22222	1.06296	0.303704	1.32222	0.733333	clinic	1
		2	2010-12-14	2010-12-15	1.02222	1.11852	1.76296	1.35185	1.02963	1.12593	0.881481	1.07037	1.17407	0.4	1.76296	0.881481	lab	1
		3	2010-12-14	2010-12-15	1.02222	1.11852	1.61481	1.31481	1.91852	1.4	1.61481	1.31111	1.54444	0.374074	1.91852	1.02222	clinic	1
7	Northen												1.26049	0.359259
		1	2010-12-14	2010-12-15	1.32222	1.22222	1.62593	1.31852	2.06667	1.44074	2.06667	1.44074	1.77037	0.364444	2.06667	1.32222	5	3
		2	2010-12-14	2010-12-15	1.17407	1.17407	1.02963	1.12593	0.293704	0.803704	0.881481	1.07037	0.844444	0.385185	1.17407	0.293704	6	3
		3	2010-12-14	2010-12-15	0.145926	0.703704	0.293704	0.803704	0.293704	0.803704	0.293704	0.803704	0.256667	0.0737037	0.273704	0.145926	1	1
													0.95716	0.274444
