# Supplementary material for: Exposure assessment of radon in the drinking water supplies: a descriptive study in Palestine
Source: BMC Res Notes. 2012 Jan 13;5:29. doi: 10.1186/1756-0500-5-29 (PMC3292806; doi:10.1186/1756-0500-5-29)
Supplement: Additional file 3 — Old city original data set in Bq/L used to perform the related analysis. The file shows the original calculations for the samples taken from each old city site mentioned in the study and how the final calculations were derived. [file 1756-0500-5-29-S3.XLSX]

## Sheet: Sheet1
Zone	Hara		Date of Collection	Date of Analysis	C1	E1	C2	E2	C3	E3	C4	E4	Mean	S.D.	high	low
Old City																	Mean	SD
	qaryoon	1	2010-12-18	2010-12-19	3.22963	1.7037	1.02963	1.12593	2.05556	1.42963	2.95185	1.64815	2.31852	0.996296	3.22963	1.02963	3.79815	0.937037
	qaryoon	2	2010-12-18	2010-12-19	3.08519	1.67037	3.3963	1.74074	3.69259	1.8	2.65926	1.58148	3.20741	0.440741	3.69259	2.65926
	qaryoon	3	2010-12-18	2010-12-19	3.67037	1.79259	7.25926	6.1	5.92593	2.18519	3.85185	1.82963	5.18519	1.72963	7.25926	3.67037
	qaryoon	4	2010-12-18	2010-12-19	4	1.85926	4	1.85926	4.74074	1.99259	5.18519	2.06667	4.48148	0.581481	5.18519	4
	aqba	5	2010-12-18	2010-12-19	1.17407	1.17407	1.47778	1.27407	1.91852	1.4	1.47778	1.27407	1.51111	0.306667	1.91852	1.17407	1.99074	0.329259
	aqba	6	2010-12-18	2010-12-19	2.2037	1.47037	2.51111	1.54815	2.21481	1.47778	2.95926	1.64815	2.47037	0.351852	2.95926	2.2037
	yasmeen	7	2010-12-18	2010-12-19	2.93704	1.67037	3.3963	1.74074	2.8037	1.61481	2.21481	1.47778	2.83704	0.485185	3.3963	2.2037	2.33889	0.384074
	yasmeen	8	2010-12-18	2010-12-19	1.76296	1.35185	2.05556	1.42963	2.06667	1.44074	1.47037	1.26667	1.84074	0.282963	2.06667	1.47037
	qasba	9	2010-12-18	2010-12-20	1.02222	1.11852	0.588889	0.951852	1.02963	1.12593	0.733333	1.01481	0.844444	0.218889	1.02963	0.588889	0.881481	0.260926
	qasba	10	2010-12-18	2010-12-20	0.877778	1.06667	0.588889	0.951852	1.32222	1.22222	0.881481	1.07037	0.918519	0.302963	1.32222	0.588889
